# Supplementary material for: Gender Disparities after Transcatheter Aortic Valve Replacement with Newer Generation Transcatheter Heart Valves: A Systematic Review and Meta-Analysis
Source: Med Sci (Basel). 2023 May 9;11(2):33. doi: 10.3390/medsci11020033 (PMC10204443; doi:10.3390/medsci11020033)
Supplement: Supplementary file 1 [file medsci-11-00033-s001.zip]

Archive with 1 entries (1 files):
- medsci-2277644-supplementary.pdf
